# Supplementary material for: PP2A inhibitor SET promotes mTORC1 and Bmi1 signaling through Akt activation and maintains the colony-formation ability of cancer cells
Source: J Biol Chem. 2023 Dec 22;300(1):105584. doi: 10.1016/j.jbc.2023.105584 (PMC10826185; doi:10.1016/j.jbc.2023.105584)
Supplement: Supporting File [file mmc2.csv]

gene_id	shNT1	shNT2	shSET1	shSET2
ENSG00000242268.3	6	3	0	0
ENSG00000270112.4	16	5	14	15
ENSG00000280143.1	129	108	66	84
ENSG00000146083.12	1587	1784	2185	1869
ENSG00000269416.6	0	0	0	0
ENSG00000225275.4	0	0	0	0
ENSG00000158486.13	5	0	0	0
ENSG00000283967.1	0	0	0	0
ENSG00000273639.6	0	3	1	1
ENSG00000231981.3	3	3	3	3
ENSG00000134108.13	3587	3692	3777	3572
ENSG00000201788.1	0	0	0	0
ENSG00000198242.14	25525	23864	30448	30515
ENSG00000263089.1	3	0	16	3
ENSG00000276644.5	39	67	0	0
ENSG00000234943.2	0	0	0	0
ENSG00000280171.1	0	0	0	0
ENSG00000282275.1	0	0	0	0
ENSG00000240423.3	0	0	0	0
ENSG00000234881.1	0	1	0	0
ENSG00000236040.1	0	0	0	0
ENSG00000231105.2	12	19	38	22
ENSG00000237843.2	0	0	0	0
ENSG00000201882.1	1	0	0	2
ENSG00000167578.18	301	255	484	535
ENSG00000275265.1	0	0	0	0
ENSG00000259351.1	7	0	0	3
ENSG00000102174.9	14	26	40	23
ENSG00000252650.1	0	0	0	0
ENSG00000283810.1	0	0	0	0
ENSG00000166391.15	0	3	0	0
ENSG00000263642.1	0	0	0	0
ENSG00000232001.2	0	0	0	0
ENSG00000271557.1	0	0	0	0
ENSG00000070087.14	11257	11525	11672	11159
ENSG00000278616.1	25	18	26	40
ENSG00000237851.1	0	0	0	2
ENSG00000283604.1	0	0	0	0
ENSG00000279700.1	0	0	1	0
ENSG00000153561.13	3508	3773	4865	4154
ENSG00000251538.7	0	0	0	0
ENSG00000269148.1	5	5	8	0
ENSG00000227586.5	16	10	7	7
ENSG00000235411.1	0	4	0	5
ENSG00000168005.9	1781	1725	1546	1436
ENSG00000287513.1	15	7	4	16
ENSG00000262819.1	0	0	0	0
ENSG00000104833.12	358	320	505	420
ENSG00000225618.6	0	0	0	0
ENSG00000236667.1	0	1	0	0
ENSG00000229781.1	0	0	0	0
ENSG00000166368.2	0	0	0	0
ENSG00000223465.8	0	0	0	0
ENSG00000259883.2	0	0	5	0
ENSG00000206072.12	0	0	0	0
ENSG00000006695.12	2052	2099	1776	1664
ENSG00000283104.1	0	0	0	0
ENSG00000249830.1	0	0	0	0
ENSG00000167700.9	446	464	592	518
ENSG00000226753.1	1	0	0	0
ENSG00000225269.3	0	4	3	0
ENSG00000214062.5	0	0	1	0
ENSG00000095587.9	23	19	32	27
ENSG00000274219.1	0	0	0	0
ENSG00000270553.1	0	0	0	0
ENSG00000269113.4	42	30	0	7
ENSG00000172137.19	35	18	18	18
ENSG00000187475.5	0	0	0	0
ENSG00000008517.16	393	440	486	537
ENSG00000273799.1	0	0	0	0
ENSG00000064601.18	7104	7054	8414	8173
ENSG00000266644.1	3	4	4	11
ENSG00000227896.2	52	48	43	32
ENSG00000254465.1	0	0	0	0
ENSG00000231854.1	0	0	0	0
ENSG00000101292.7	0	0	0	0
ENSG00000070081.17	2073	2005	2212	2202
ENSG00000088179.9	719	725	1065	924
ENSG00000166634.6	0	0	0	0
ENSG00000275479.1	3	5	10	2
ENSG00000112309.11	98	51	52	59
ENSG00000261789.1	0	0	0	0
ENSG00000254092.2	0	0	0	0
ENSG00000158480.11	740	702	669	580
ENSG00000260900.1	0	0	0	0
ENSG00000264438.2	1	0	1	1
ENSG00000204113.6	0	0	0	0
ENSG00000207000.1	0	0	0	0
ENSG00000270542.1	0	0	0	0
ENSG00000237346.2	0	0	0	0
ENSG00000278466.3	0	0	0	0
ENSG00000264104.1	0	0	0	0
ENSG00000179833.4	2030	2045	1931	1698
ENSG00000279189.1	0	0	0	0
ENSG00000109743.11	317	243	313	325
ENSG00000165312.6	175	147	405	379
ENSG00000159618.16	0	0	0	3
ENSG00000064225.12	219	230	192	194
ENSG00000281878.1	0	0	0	0
ENSG00000270244.1	0	0	0	0
ENSG00000283892.2	0	0	0	0
ENSG00000102794.10	0	0	0	0
ENSG00000134709.12	0	0	0	0
ENSG00000252628.2	0	0	1	0
ENSG00000057294.14	2071	1941	2011	1814
ENSG00000213988.11	0	0	0	0
ENSG00000166007.11	0	0	0	0
ENSG00000236547.1	0	0	0	0
ENSG00000286683.1	0	0	0	0
ENSG00000242041.1	0	0	0	1
ENSG00000171861.11	1717	1524	1172	1136
ENSG00000167768.4	0	0	0	0
ENSG00000288504.1	0	0	0	0
ENSG00000280159.1	0	7	0	0
ENSG00000267284.2	0	0	0	0
ENSG00000227529.1	0	0	0	0
ENSG00000278450.1	0	0	0	0
ENSG00000199903.1	0	0	0	0
ENSG00000177981.11	798	870	1005	1012
ENSG00000275358.1	0	0	0	0
ENSG00000279936.1	0	0	3	0
ENSG00000259385.1	0	0	0	0
ENSG00000273785.2	0	0	0	0
ENSG00000269349.1	0	0	0	0
ENSG00000200291.1	0	0	0	0
ENSG00000196739.15	1319	1556	1262	1229
ENSG00000259659.1	17	23	20	16
ENSG00000278933.1	0	0	0	0
ENSG00000202175.1	0	0	0	0
ENSG00000215274.5	0	0	0	0
ENSG00000120662.16	542	576	533	536
ENSG00000235523.1	0	0	0	0
ENSG00000249848.1	0	0	0	0
ENSG00000277826.1	0	0	0	0
ENSG00000281943.1	0	0	0	0
ENSG00000230225.1	0	1	0	0
ENSG00000239877.3	0	0	0	3
ENSG00000201398.1	0	0	0	0
ENSG00000276539.4	0	0	0	0
ENSG00000262786.1	5	0	7	0
ENSG00000258970.1	0	0	0	0
ENSG00000225630.1	27690	26927	22041	22221
ENSG00000230231.1	0	0	0	0
ENSG00000265254.1	17	8	14	16
ENSG00000231880.2	0	0	0	0
ENSG00000164283.13	3	8	0	0
ENSG00000198033.12	0	0	0	0
ENSG00000254555.1	0	0	0	0
ENSG00000188277.10	44	74	99	107
ENSG00000231044.10	0	0	0	0
ENSG00000258279.4	0	10	0	0
ENSG00000226688.7	106	541	522	342
ENSG00000228069.1	0	0	2	3
ENSG00000250929.2	0	0	0	0
ENSG00000287744.1	0	2	0	0
ENSG00000013392.8	273	265	422	390
ENSG00000244265.2	0	14	7	0
ENSG00000166913.13	23307	23017	21730	20687
ENSG00000225488.3	0	0	0	0
ENSG00000184178.16	270	317	128	127
ENSG00000164112.13	36	62	31	24
ENSG00000233540.1	0	0	0	0
ENSG00000283842.1	1	1	1	1
ENSG00000130204.13	8342	7623	5501	5261
ENSG00000283555.1	0	0	0	0
ENSG00000280387.1	2	10	7	1
ENSG00000189099.11	2	5	1	5
ENSG00000232879.2	0	0	0	0
ENSG00000265897.2	0	0	0	0
ENSG00000111863.12	18	24	17	22
ENSG00000231314.7	0	0	0	0
ENSG00000282248.1	0	0	0	0
ENSG00000109618.12	333	448	440	491
ENSG00000214866.9	3	0	0	0
ENSG00000271623.1	0	1	2	1
ENSG00000279345.1	4	15	6	3
ENSG00000260806.1	102	98	62	128
ENSG00000259916.1	0	0	0	0
ENSG00000153015.16	1727	1661	1158	1173
ENSG00000112378.12	3038	3147	5393	5357
ENSG00000202290.1	0	2	0	2
ENSG00000237258.8	0	0	0	0
ENSG00000254578.1	0	0	0	0
ENSG00000240710.1	0	0	0	0
ENSG00000268889.1	0	0	0	0
ENSG00000268234.1	2	6	0	3
ENSG00000241244.1	0	0	0	0
ENSG00000254678.1	5	1	2	7
ENSG00000257246.1	14	10	11	29
ENSG00000270469.1	2	0	3	0
ENSG00000089116.4	0	6	0	0
ENSG00000250885.1	0	0	0	0
ENSG00000273797.1	3	2	0	0
ENSG00000264583.1	0	0	0	0
ENSG00000164114.19	255	415	522	485
ENSG00000287822.1	0	0	0	0
ENSG00000267552.6	0	0	0	0
ENSG00000224695.1	0	0	0	0
ENSG00000106038.13	3	0	0	6
ENSG00000281800.1	0	0	0	0
ENSG00000149089.13	2320	2219	2326	2337
ENSG00000231699.1	0	4	0	8
ENSG00000268895.6	122	97	119	153
ENSG00000254542.1	0	3	0	0
ENSG00000224570.1	3	0	3	0
ENSG00000259930.1	0	0	0	0
ENSG00000278019.2	0	0	0	0
ENSG00000257510.2	0	0	0	0
ENSG00000116685.16	2301	1966	2602	2412
ENSG00000205030.1	0	0	0	0
ENSG00000274684.4	0	0	0	0
ENSG00000284829.1	0	0	0	0
ENSG00000243073.4	0	0	0	0
ENSG00000274621.1	1	1	0	0
ENSG00000271901.2	0	0	2	0
ENSG00000138193.15	1317	1628	1852	2000
ENSG00000152942.19	1489	1492	1538	1477
ENSG00000274280.1	0	0	0	0
ENSG00000280004.1	0	0	0	0
ENSG00000278468.3	0	0	0	0
ENSG00000158411.11	837	786	950	974
ENSG00000172667.11	975	1057	1340	1088
ENSG00000226802.1	0	0	0	0
ENSG00000227233.1	3	0	0	0
ENSG00000281876.1	0	0	0	0
ENSG00000118363.12	3301	3557	2583	2137
ENSG00000273311.1	121	111	88	77
ENSG00000280584.2	0	0	0	0
ENSG00000204314.12	69	49	95	74
ENSG00000135903.19	0	0	0	6
ENSG00000125676.20	4253	4607	4965	4999
ENSG00000121644.19	3558	3811	3885	3706
ENSG00000142623.11	145	142	179	175
ENSG00000205362.11	412	380	173	166
ENSG00000282133.1	0	0	0	0
ENSG00000138495.6	759	786	692	697
ENSG00000204528.3	0	0	0	0
ENSG00000280038.1	19	15	9	9
ENSG00000186409.17	47	59	79	34
ENSG00000253309.6	0	0	0	2
ENSG00000239344.1	1	6	0	3
ENSG00000277942.1	3	5	3	4
ENSG00000101323.5	0	0	0	0
ENSG00000263711.6	0	0	0	0
ENSG00000262662.1	0	0	0	0
ENSG00000286486.1	0	0	0	0
ENSG00000254988.1	0	0	0	0
ENSG00000127564.17	2250	2175	1711	1644
ENSG00000287296.1	0	0	0	0
ENSG00000286141.1	0	0	0	0
ENSG00000277998.1	33	33	25	58
ENSG00000275248.1	0	0	3	0
ENSG00000226086.5	12	12	17	22
ENSG00000235023.1	3	0	0	3
ENSG00000279115.2	0	1	0	0
ENSG00000211682.2	0	0	0	0
ENSG00000231630.1	0	0	0	0
ENSG00000176973.8	623	519	614	523
ENSG00000282293.1	0	0	0	0
ENSG00000159479.17	1701	1729	1671	1667
ENSG00000112511.17	996	1015	842	789
ENSG00000124097.7	8	9	5	6
ENSG00000286162.2	32	25	43	39
ENSG00000259221.5	0	0	0	0
ENSG00000202534.1	0	0	0	0
ENSG00000231062.1	0	0	0	0
ENSG00000205693.3	0	0	0	3
ENSG00000154511.12	949	983	1359	1382
ENSG00000240882.1	4	6	0	0
ENSG00000253946.1	0	0	0	0
ENSG00000144504.15	338	298	428	345
ENSG00000288258.1	1	0	0	0
ENSG00000106305.10	2555	2451	1616	1483
ENSG00000281597.1	0	0	0	0
ENSG00000157884.11	0	0	0	0
ENSG00000174013.8	1736	1773	1505	1149
ENSG00000232326.9	0	0	0	0
ENSG00000164116.16	19	8	0	6
ENSG00000273305.1	11	11	15	13
ENSG00000138669.9	0	0	0	0
ENSG00000250927.1	3	4	2	2
ENSG00000235110.5	0	0	0	0
ENSG00000277670.1	0	0	0	0
ENSG00000235401.1	0	0	0	0
ENSG00000227863.3	0	0	0	0
ENSG00000196704.12	1731	1729	2067	2068
ENSG00000259235.2	0	0	0	0
ENSG00000232682.2	0	0	9	3
ENSG00000178821.13	119	120	109	130
ENSG00000267871.6	0	6	8	13
ENSG00000173875.14	1248	1267	1744	1565
ENSG00000250385.2	0	0	0	0
ENSG00000222054.1	0	0	0	0
ENSG00000225510.2	0	0	0	0
ENSG00000232301.2	0	6	0	0
ENSG00000278896.1	0	3	0	3
ENSG00000227851.1	0	0	0	0
ENSG00000225715.1	1	0	0	0
ENSG00000232767.2	0	0	0	0
ENSG00000112273.7	0	0	0	0
ENSG00000176928.7	75	101	79	95
ENSG00000278031.2	0	0	0	0
ENSG00000034239.11	3	3	0	3
ENSG00000233714.1	0	0	0	0
ENSG00000285994.1	0	7	9	4
ENSG00000129455.15	0	0	0	0
ENSG00000240250.3	0	0	0	0
ENSG00000287491.3	0	0	0	0
ENSG00000277889.1	0	0	0	0
ENSG00000286956.1	0	0	0	0
ENSG00000216902.3	0	0	0	0
ENSG00000124813.23	1870	1853	2688	2296
ENSG00000254672.1	3	0	3	3
ENSG00000213471.10	3	6	5	10
ENSG00000277574.2	0	0	0	0
ENSG00000259956.2	3804	3821	4147	3904
ENSG00000257941.1	0	9	2	0
ENSG00000256150.2	24	21	16	16
ENSG00000143033.18	1614	1749	2129	2008
ENSG00000177133.11	0	0	0	0
ENSG00000227958.1	0	0	0	0
ENSG00000267083.1	3	6	0	4
ENSG00000251249.2	0	0	0	0
ENSG00000285659.1	0	0	0	0
ENSG00000259847.2	0	0	0	0
ENSG00000226668.5	0	0	0	0
ENSG00000213599.10	427	712	537	435
ENSG00000268140.1	7	10	2	14
ENSG00000282633.1	0	0	0	0
ENSG00000278987.1	13	18	16	9
ENSG00000250006.2	0	0	0	0
ENSG00000258630.3	0	0	0	0
ENSG00000005893.16	3873	4242	4770	4647
ENSG00000273085.3	0	0	0	0
ENSG00000245667.2	0	7	2	3
ENSG00000234706.1	0	0	0	0
ENSG00000258517.1	0	0	0	0
ENSG00000287224.1	0	0	0	0
ENSG00000159650.9	0	0	0	7
ENSG00000202050.1	0	0	0	0
ENSG00000274156.1	0	2	0	0
ENSG00000284718.1	0	0	0	0
ENSG00000196296.13	87	87	87	58
ENSG00000288384.1	0	0	0	0
ENSG00000145536.15	227	220	305	245
ENSG00000174132.9	202	187	231	216
ENSG00000221923.9	0	0	0	0
ENSG00000279123.1	8	17	14	17
ENSG00000206791.1	2	1	0	2
ENSG00000235653.1	0	0	0	0
ENSG00000224455.9	0	0	0	0
ENSG00000211978.2	0	0	0	0
ENSG00000240489.1	171	163	29	46
ENSG00000262519.1	1	5	3	3
ENSG00000163975.12	565	623	949	897
ENSG00000267102.1	50	88	59	71
ENSG00000239893.2	0	0	0	0
ENSG00000270720.1	5	8	14	10
ENSG00000127329.15	90	83	165	159
ENSG00000227721.1	0	0	0	0
ENSG00000250594.2	0	0	0	0
ENSG00000281364.1	0	0	0	0
ENSG00000271148.1	0	0	0	0
ENSG00000280271.1	0	0	0	0
ENSG00000282518.1	0	0	0	0
ENSG00000143183.16	3470	3264	3631	3369
ENSG00000232984.8	0	0	0	0
ENSG00000287298.1	0	0	0	0
ENSG00000284784.1	0	0	0	0
ENSG00000108774.14	6401	5943	6442	6122
ENSG00000125522.3	0	0	0	0
ENSG00000260097.3	21	20	34	28
ENSG00000235944.8	41	39	75	74
ENSG00000212475.1	0	0	0	0
ENSG00000262505.2	0	0	0	0
ENSG00000183696.14	2805	2768	2502	2392
ENSG00000279859.2	0	0	0	0
ENSG00000156599.11	3260	3320	3045	2915
ENSG00000269680.1	0	8	14	0
ENSG00000227868.6	15	6	4	5
ENSG00000123838.11	0	0	0	0
ENSG00000286966.1	0	0	0	0
ENSG00000222129.1	0	0	0	0
ENSG00000275456.1	0	0	0	0
ENSG00000277022.1	0	0	0	0
ENSG00000231302.1	3	0	0	0
ENSG00000268442.1	0	0	0	0
ENSG00000285311.1	0	0	0	0
ENSG00000268957.1	0	0	0	0
ENSG00000231392.1	0	0	0	0
ENSG00000227879.2	11	25	20	30
ENSG00000286827.1	0	0	0	0
ENSG00000272512.1	24	10	10	26
ENSG00000248203.1	0	0	0	0
ENSG00000254312.1	0	0	0	0
ENSG00000259981.1	0	0	0	0
ENSG00000001460.18	271	299	415	370
ENSG00000241057.2	15	17	13	17
ENSG00000117139.18	2209	2543	5256	4810
ENSG00000277018.2	0	0	0	0
ENSG00000268434.5	0	1	0	0
ENSG00000265806.1	0	2	3	3
ENSG00000221190.1	0	0	0	0
ENSG00000284611.1	0	0	0	0
ENSG00000218476.2	0	0	0	0
ENSG00000284603.1	1	1	1	2
ENSG00000196772.4	0	0	0	0
ENSG00000168300.14	554	661	1138	1220
ENSG00000241950.1	0	0	0	0
ENSG00000255531.1	0	0	0	0
ENSG00000282355.1	0	0	0	0
ENSG00000250420.8	0	3	0	0
ENSG00000244307.3	0	0	2	0
ENSG00000268947.1	8	0	0	5
ENSG00000239927.6	0	0	0	0
ENSG00000253833.1	6	12	8	6
ENSG00000286837.1	5	2	10	7
ENSG00000248627.1	0	0	0	0
ENSG00000285584.2	0	0	0	0
ENSG00000130589.16	566	661	927	816
ENSG00000236764.4	0	2	0	0
ENSG00000106125.14	126	143	122	105
ENSG00000076984.17	1693	1693	1942	1825
ENSG00000271824.2	0	6	3	0
ENSG00000228263.8	0	0	0	0
ENSG00000133624.13	209	198	167	237
ENSG00000218018.3	14	20	16	13
ENSG00000277584.1	0	0	0	0
ENSG00000267634.1	0	0	0	0
ENSG00000250356.1	0	0	0	0
ENSG00000259759.1	0	0	0	0
ENSG00000233508.3	0	0	0	0
ENSG00000155974.12	308	341	264	297
ENSG00000234238.2	0	8	0	0
ENSG00000243664.1	0	0	0	0
ENSG00000280471.1	0	0	0	0
ENSG00000232957.11	0	0	0	0
ENSG00000235976.2	0	0	0	0
ENSG00000232002.2	0	3	0	0
ENSG00000221539.1	18	17	14	20
ENSG00000284972.1	0	0	0	0
ENSG00000286958.1	0	0	0	0
ENSG00000254920.1	0	0	0	0
ENSG00000231378.1	0	0	0	0
ENSG00000257323.1	0	0	0	0
ENSG00000257364.1	0	0	0	0
ENSG00000276262.2	0	0	0	0
ENSG00000226235.1	0	0	0	0
ENSG00000125084.12	0	8	8	7
ENSG00000261654.1	3	17	15	15
ENSG00000260286.4	0	0	0	0
ENSG00000276516.1	0	0	0	0
ENSG00000285808.1	0	0	0	0
ENSG00000275670.1	0	0	0	0
ENSG00000251615.3	37	39	42	44
ENSG00000125743.10	10513	10158	11149	11069
ENSG00000281731.3	11	9	11	3
ENSG00000269220.1	0	0	0	3
ENSG00000241537.1	3	0	0	0
ENSG00000229496.10	0	0	0	0
ENSG00000030304.14	3	3	0	0
ENSG00000172288.7	0	0	0	0
ENSG00000270369.1	0	0	0	0
ENSG00000233469.1	5	6	5	21
ENSG00000238211.1	0	0	0	0
ENSG00000248122.1	0	0	0	0
ENSG00000288580.1	2	5	0	0
ENSG00000236871.7_PAR_Y	0	0	0	0
ENSG00000261840.3	19	30	21	38
ENSG00000257503.1	0	0	0	0
ENSG00000234769.7	159	247	252	252
ENSG00000199812.1	0	0	0	0
ENSG00000261399.1	0	0	0	0
ENSG00000258467.1	0	0	0	0
ENSG00000262262.1	0	1	0	0
ENSG00000259934.1	0	0	0	0
ENSG00000241815.1	0	0	0	0
ENSG00000206344.7	42	41	31	45
ENSG00000274491.1	0	0	0	0
ENSG00000240877.3	0	0	1	0
ENSG00000278126.1	21	25	11	21
ENSG00000224131.1	0	0	0	0
ENSG00000278981.1	0	1	0	0
ENSG00000248548.1	0	0	0	0
ENSG00000009724.17	64	63	91	36
ENSG00000278257.1	0	0	0	0
ENSG00000237424.1	235	183	137	169
ENSG00000228045.1	0	0	0	0
ENSG00000259616.2	0	0	0	0
ENSG00000164871.17	0	0	0	0
ENSG00000280106.1	36	24	74	42
ENSG00000105048.17	702	729	1459	1432
ENSG00000228360.1	0	0	0	0
ENSG00000285391.1	0	0	0	0
ENSG00000275591.5	21	7	17	7
ENSG00000241397.1	0	0	0	0
ENSG00000260414.1	0	0	0	0
ENSG00000124786.11	473	426	505	454
ENSG00000215326.3	0	0	2	0
ENSG00000134072.11	349	301	366	309
ENSG00000202160.1	0	0	0	0
ENSG00000242524.1	0	0	0	0
ENSG00000236878.1	0	2	3	1
ENSG00000206047.2	0	0	0	0
ENSG00000147324.11	1414	1626	1476	1418
ENSG00000049239.12	523	594	1447	1226
ENSG00000258743.6	0	0	0	0
ENSG00000284258.1	1	1	1	1
ENSG00000241777.1	0	0	0	0
ENSG00000236925.7	0	0	0	0
ENSG00000227964.1	4	0	0	0
ENSG00000162576.16	4700	4743	9288	9278
ENSG00000103175.11	10	3	3	4
ENSG00000108443.14	2066	2218	2322	2249
ENSG00000252655.1	0	0	0	0
ENSG00000272734.1	135	136	163	186
ENSG00000252148.1	0	3	0	0
ENSG00000263631.1	0	0	0	0
ENSG00000228316.1	0	0	0	0
ENSG00000229406.1	0	0	0	0
ENSG00000152049.6	8	7	8	0
ENSG00000252199.1	0	0	0	0
ENSG00000123364.5	354	331	428	368
ENSG00000248921.1	0	0	0	0
ENSG00000275017.1	0	0	3	0
ENSG00000276730.1	0	0	0	1
ENSG00000261663.1	56	32	53	41
ENSG00000249996.1	0	0	3	0
ENSG00000248842.1	0	0	0	0
ENSG00000230080.2	0	0	0	0
ENSG00000253829.1	12	13	14	24
ENSG00000284262.2	0	0	0	0
ENSG00000175309.15	802	807	1181	1190
ENSG00000248449.2	0	0	3	0
ENSG00000212211.2	0	2	0	0
ENSG00000130749.10	2763	2923	3172	2924
ENSG00000275592.1	0	0	0	0
ENSG00000248935.1	0	0	0	0
ENSG00000231203.1	12	8	8	8
ENSG00000039523.20	3134	3071	2803	2683
ENSG00000285470.1	0	0	0	0
ENSG00000238731.1	0	0	0	1
ENSG00000170180.22	0	0	3	0
ENSG00000011052.21	1053	6786	6089	2052
ENSG00000236690.2	0	0	0	0
ENSG00000255560.1	0	0	0	0
ENSG00000110395.7	2763	3336	674	2453
ENSG00000286404.1	0	0	0	0
ENSG00000112305.15	1481	1559	2109	1941
ENSG00000167014.11	0	0	0	0
ENSG00000166492.9	0	0	0	0
ENSG00000270587.1	28	19	12	16
ENSG00000239679.3	0	0	0	0
ENSG00000107018.8	0	0	0	0
ENSG00000276463.4	0	0	0	0
ENSG00000252516.1	1	0	1	0
ENSG00000249234.1	0	0	0	0
ENSG00000234363.1	0	0	0	0
ENSG00000223905.1	3	0	0	0
ENSG00000281759.1	0	0	0	0
ENSG00000282772.1	12	10	0	45
ENSG00000167880.7	42	63	3	5
ENSG00000270930.1	0	0	0	0
ENSG00000226455.1	0	0	0	0
ENSG00000183432.6	0	3	0	0
ENSG00000139656.7	0	0	0	0
ENSG00000232140.2	0	0	0	0
ENSG00000254418.1	2	0	13	0
ENSG00000237155.3	0	0	0	0
ENSG00000141668.10	3	2	0	0
ENSG00000272540.1	57	75	26	29
ENSG00000197299.12	2605	2818	1917	1680
ENSG00000282748.1	0	0	0	0
ENSG00000258064.1	0	0	0	0
ENSG00000229430.3	0	0	0	0
ENSG00000137948.18	0	0	0	0
ENSG00000288576.1	0	0	0	0
ENSG00000254090.1	0	0	0	0
ENSG00000110719.10	2674	2866	2751	2623
ENSG00000235204.1	13	8	1	0
ENSG00000200484.1	0	0	0	0
ENSG00000232400.1	0	3	0	0
ENSG00000136319.12	832	963	814	809
ENSG00000235795.1	0	0	9	8
ENSG00000269391.2	0	0	0	0
ENSG00000277073.1	0	0	0	0
ENSG00000134121.10	0	0	0	0
ENSG00000255499.1	0	0	0	0
ENSG00000244657.1	0	1	0	0
ENSG00000255774.2	0	0	0	0
ENSG00000241231.2	0	0	0	0
ENSG00000226544.4	12	9	9	2
ENSG00000288551.1	7	0	0	0
ENSG00000282174.1	0	0	0	0
ENSG00000286205.1	0	0	2	2
ENSG00000288118.1	0	0	0	0
ENSG00000214929.4	0	0	0	0
ENSG00000254315.1	4	0	0	0
ENSG00000250893.1	0	0	0	0
ENSG00000234460.2	0	0	0	0
ENSG00000287466.1	0	0	0	0
ENSG00000260494.1	0	0	0	0
ENSG00000197927.13	27	35	29	34
ENSG00000079819.19	6746	6629	7373	6720
ENSG00000221725.1	0	0	0	0
ENSG00000142273.13	0	0	0	0
ENSG00000251359.4	12	14	19	14
ENSG00000254146.1	0	0	0	0
ENSG00000288162.1	0	0	0	0
ENSG00000275543.4	0	0	0	0
ENSG00000275212.3	6	2	0	0
ENSG00000244544.2	0	0	0	0
ENSG00000277144.1	14	19	26	35
ENSG00000134333.14	54487	53561	49795	45123
ENSG00000143184.5	0	0	0	0
ENSG00000269560.1	0	7	1	0
ENSG00000261798.1	15	7	14	29
ENSG00000273704.1	0	0	0	0
ENSG00000272337.1	2	2	6	6
ENSG00000119772.16	883	1276	1650	1548
ENSG00000223561.7	0	0	0	3
ENSG00000213509.4	3	4	2	1
ENSG00000229642.1	0	0	0	0
ENSG00000138735.16	125	263	186	157
ENSG00000251838.1	0	0	0	0
ENSG00000265727.2	2	0	3	0
ENSG00000262193.2	0	0	0	0
ENSG00000282576.1	0	0	0	0
ENSG00000252130.1	0	0	1	0
ENSG00000274021.1	15	5	5	5
ENSG00000243967.4	6	28	18	20
ENSG00000166896.9	311	284	302	293
ENSG00000280186.1	15	10	17	23
ENSG00000131845.14	422	256	298	479
ENSG00000278230.1	0	0	0	0
ENSG00000279863.1	25	31	24	32
ENSG00000196655.12	3330	3269	3308	3287
ENSG00000241757.3	0	0	0	0
ENSG00000259177.1	0	2	0	2
ENSG00000182220.15	3217	3335	4529	4230
ENSG00000280007.1	34	24	20	53
ENSG00000232177.1	0	1	1	1
ENSG00000275944.1	0	0	0	0
ENSG00000201683.1	0	0	0	0
ENSG00000224689.9	2	0	0	0
ENSG00000273872.1	0	0	0	0
ENSG00000233290.3	0	0	0	0
ENSG00000185839.3	125	151	93	104
ENSG00000223608.1	0	0	0	0
ENSG00000243016.1	1	3	1	2
ENSG00000229408.8	0	0	0	0
ENSG00000261507.1	0	0	0	0
ENSG00000213187.3	0	0	0	0
ENSG00000274232.4	0	0	0	0
ENSG00000235594.1	0	0	0	0
ENSG00000228696.9	294	267	247	221
ENSG00000118094.12	2	4	5	6
ENSG00000245750.9	6	0	6	5
ENSG00000279640.1	1	3	8	2
ENSG00000146535.14	2908	3002	2988	2875
ENSG00000133958.13	14	14	13	11
ENSG00000241282.1	2	0	0	0
ENSG00000135547.9	11	21	4	0
ENSG00000278923.2	0	0	0	0
ENSG00000274363.1	14	5	23	20
ENSG00000064102.15	2407	2461	2341	2090
ENSG00000168306.13	14	16	20	0
ENSG00000236434.2	3	0	1	5
ENSG00000263716.1	0	0	0	0
ENSG00000168070.12	0	0	0	0
ENSG00000274208.1	0	0	0	0
ENSG00000281989.1	0	0	0	0
ENSG00000122566.21	59508	61515	50760	45782
ENSG00000115685.15	3459	3320	4073	4193
ENSG00000228404.1	0	0	0	0
ENSG00000264530.2	0	0	0	0
ENSG00000282415.1	0	0	0	0
ENSG00000277842.1	0	0	0	0
ENSG00000226374.3	6	0	0	3
ENSG00000164366.4	1217	1123	1650	1480
ENSG00000275525.5	0	0	0	0
ENSG00000100029.18	4723	4789	3143	3041
ENSG00000212623.1	0	0	0	0
ENSG00000252726.1	0	0	0	0
ENSG00000235382.1	0	0	0	0
ENSG00000255248.9	181	219	156	137
ENSG00000274193.4	0	0	0	0
ENSG00000282026.1	0	0	0	0
ENSG00000248574.1	0	0	0	0
ENSG00000213067.2	5	3	3	0
ENSG00000211685.3	0	0	0	0
ENSG00000259248.7	72	18	61	68
ENSG00000276185.1	0	0	0	0
ENSG00000156219.16	0	0	0	0
ENSG00000229861.8	0	0	0	0
ENSG00000229086.5	0	0	0	0
ENSG00000252540.1	0	0	0	0
ENSG00000228929.1	736	694	956	831
ENSG00000119471.15	2865	2966	3223	3081
ENSG00000172345.14	210	171	125	151
ENSG00000274439.2	0	0	0	0
ENSG00000132300.19	4576	4830	5088	4775
ENSG00000175894.18	10	11	9	21
ENSG00000226091.7	107	85	204	186
ENSG00000126698.11	5665	5355	5001	5100
ENSG00000229107.2	17	8	19	25
ENSG00000211779.3	0	0	0	0
ENSG00000271028.1	0	0	0	0
ENSG00000213777.5	3	1	4	8
ENSG00000270367.1	0	1	0	0
ENSG00000279525.1	0	0	0	2
ENSG00000207041.1	32	37	19	13
ENSG00000198369.10	2342	2572	2521	2339
ENSG00000162076.13	903	936	1146	1155
ENSG00000276371.2	0	0	0	0
ENSG00000146733.14	1946	2098	1503	1407
ENSG00000182667.14	15	6	6	7
ENSG00000197919.6	0	0	0	0
ENSG00000276004.4	0	0	0	0
ENSG00000141979.4	6	0	3	0
ENSG00000271052.1	0	0	0	0
ENSG00000255460.1	0	0	0	0
ENSG00000233286.1	2	0	2	2
ENSG00000200058.1	0	0	0	0
ENSG00000242976.3	0	0	0	0
ENSG00000245680.10	3	0	7	7
ENSG00000176994.11	3626	4184	4301	3738
ENSG00000206617.1	0	0	0	0
ENSG00000207249.1	0	0	0	0
ENSG00000270257.1	0	2	1	0
ENSG00000263584.1	0	0	0	0
ENSG00000264212.1	0	0	0	0
ENSG00000226043.2	0	0	0	0
ENSG00000201699.1	4	4	3	7
ENSG00000251905.1	0	0	0	0
ENSG00000227372.12	1371	1590	1566	1349
ENSG00000225716.1	0	0	0	0
ENSG00000186439.14	0	0	0	0
ENSG00000253330.1	32	14	23	21
ENSG00000251810.1	0	0	0	0
ENSG00000285696.1	7	11	12	16
ENSG00000218358.2	42	34	63	34
ENSG00000200034.1	0	0	0	0
ENSG00000277746.1	0	0	0	0
ENSG00000057149.16	0	0	0	0
ENSG00000229051.2	0	0	0	0
ENSG00000283060.2	0	0	0	0
ENSG00000100628.12	11	8	12	11
ENSG00000251919.1	0	0	0	0
ENSG00000243250.1	0	0	2	2
ENSG00000272461.1	0	0	0	0
ENSG00000236320.3	0	0	0	0
ENSG00000224760.4	0	0	0	0
ENSG00000173272.16	2328	2398	3000	3017
ENSG00000271419.1	0	0	0	0
ENSG00000257454.1	0	0	0	0
ENSG00000207063.1	0	0	2	0
ENSG00000075914.13	2036	1827	1607	1587
ENSG00000222346.1	0	0	0	0
ENSG00000287610.1	0	0	0	0
ENSG00000267080.6	427	346	452	450
ENSG00000254814.1	0	0	0	0
ENSG00000250788.1	0	0	0	0
ENSG00000132031.13	153	188	195	201
ENSG00000270432.1	0	0	0	0
ENSG00000168811.7	133	104	116	87
ENSG00000236068.2	0	0	0	0
ENSG00000249908.2	0	14	0	2
ENSG00000158483.16	309	319	237	229
ENSG00000171806.12	294	260	295	308
ENSG00000265935.1	0	0	0	0
ENSG00000232806.1	0	0	0	0
ENSG00000011451.20	1968	2077	2036	1779
ENSG00000285497.1	0	0	0	0
ENSG00000165195.15	695	719	716	649
ENSG00000228570.7	23	20	37	41
ENSG00000249184.2	0	0	0	0
ENSG00000266884.1	0	0	0	0
ENSG00000279995.1	2	0	0	0
ENSG00000236998.2	0	0	6	0
ENSG00000218227.3	164	199	198	245
ENSG00000202044.1	0	0	0	0
ENSG00000066697.14	1820	1660	1742	1653
ENSG00000265574.1	8	20	8	17
ENSG00000227329.2	4	4	10	7
ENSG00000237390.1	0	0	0	0
ENSG00000083444.17	4282	4330	4434	4224
ENSG00000182613.2	0	0	0	0
ENSG00000247775.2	0	0	0	0
ENSG00000224535.2	0	0	0	0
ENSG00000235444.2	0	0	0	0
ENSG00000279120.1	0	0	0	0
ENSG00000233614.6	5	2	4	3
ENSG00000255458.7	11	9	15	25
ENSG00000207178.1	0	0	0	0
ENSG00000253026.1	0	0	0	0
ENSG00000259042.3	0	0	0	0
ENSG00000278510.1	0	0	0	0
ENSG00000078618.21	8461	8853	11476	10667
ENSG00000202440.1	0	0	0	0
ENSG00000270444.1	0	0	0	0
ENSG00000145982.12	406	436	313	269
ENSG00000181381.13	454	457	537	541
ENSG00000284107.1	0	0	0	0
ENSG00000112303.14	24	17	28	29
ENSG00000223595.1	0	0	0	0
ENSG00000281363.1	0	0	0	0
ENSG00000236226.1	0	0	0	0
ENSG00000242990.2	0	0	1	0
ENSG00000276359.1	0	0	0	0
ENSG00000284983.1	0	0	0	0
ENSG00000149923.14	5036	4930	4739	4831
ENSG00000285744.1	0	0	0	0
ENSG00000158578.21	0	3	0	0
ENSG00000278340.1	0	0	0	1
ENSG00000188385.12	62	56	72	51
ENSG00000254705.1	3	0	0	0
ENSG00000142552.8	2231	2161	2291	2060
ENSG00000231434.1	19	13	15	12
ENSG00000199676.1	2	0	1	0
ENSG00000200393.1	0	0	0	0
ENSG00000285225.1	0	0	0	0
ENSG00000275745.1	0	0	2	0
ENSG00000260504.1	0	0	0	0
ENSG00000271321.1	3	8	7	6
ENSG00000143882.12	387	41	371	48
ENSG00000168569.8	496	604	501	475
ENSG00000111783.12	7	0	0	0
ENSG00000197893.13	0	0	0	0
ENSG00000159733.13	33	30	100	93
ENSG00000223864.1	3	3	6	0
ENSG00000276532.1	0	0	1	1
ENSG00000255377.1	0	0	0	0
ENSG00000117602.12	663	798	1267	1107
ENSG00000054983.17	15	10	0	0
ENSG00000176401.6	176	171	209	171
ENSG00000173276.14	1132	1150	1059	850
ENSG00000234732.1	0	0	0	0
ENSG00000249614.2	0	0	0	0
ENSG00000139531.13	582	682	711	637
ENSG00000204277.1	0	3	0	0
ENSG00000223634.1	0	0	0	0
ENSG00000159784.17	16	24	10	12
ENSG00000231597.1	0	0	0	0
ENSG00000262619.2	14	6	15	18
ENSG00000101236.17	1104	1008	1271	1051
ENSG00000263831.1	0	0	0	0
ENSG00000230312.2	5	5	4	0
ENSG00000226764.2	0	0	0	0
ENSG00000113360.16	7837	8163	8016	7448
ENSG00000099385.11	1145	907	852	821
ENSG00000250990.1	2	0	0	3
ENSG00000228800.1	0	0	0	0
ENSG00000259756.1	0	0	0	0
ENSG00000207963.1	0	0	0	0
ENSG00000207247.1	0	0	0	0
ENSG00000161904.12	2264	2273	2311	2234
ENSG00000200313.1	0	0	0	0
ENSG00000179111.9	60	73	71	81
ENSG00000170325.14	602	607	485	438
ENSG00000272905.1	3	6	21	15
ENSG00000211679.2	0	0	0	0
ENSG00000287073.1	0	0	0	0
ENSG00000011083.9	0	0	0	0
ENSG00000261504.1	6	3	15	10
ENSG00000199767.1	0	0	0	0
ENSG00000201084.1	7	7	7	9
ENSG00000282978.1	119	104	121	162
ENSG00000230107.1	0	3	0	0
ENSG00000267714.2	0	5	7	5
ENSG00000156467.9	8512	8534	9834	9481
ENSG00000174948.6	0	0	0	0
ENSG00000288310.1	0	0	0	0
ENSG00000256566.1	20	0	3	0
ENSG00000264720.3	0	2	0	0
ENSG00000274566.4	0	0	0	0
ENSG00000261532.1	0	0	0	0
ENSG00000224870.7	725	565	625	648
ENSG00000213752.3	0	0	0	0
ENSG00000169856.9	37	21	33	30
ENSG00000282902.2	0	0	0	0
ENSG00000272130.1	0	5	3	3
ENSG00000183206.17	0	0	0	0
ENSG00000204308.8	2819	2611	3099	3058
ENSG00000243568.2	0	0	0	0
ENSG00000168939.11	3	29	27	25
ENSG00000265802.2	0	0	0	2
ENSG00000268830.1	0	0	0	0
ENSG00000173093.13	0	0	0	0
ENSG00000132964.12	1346	1376	1677	1626
ENSG00000260281.6	0	3	0	0
ENSG00000284654.1	7	1	3	5
ENSG00000233378.1	0	0	0	0
ENSG00000232464.1	3	0	0	0
ENSG00000214612.3	5	3	5	6
ENSG00000223505.2	0	4	2	1
ENSG00000231992.1	0	0	3	6
ENSG00000183570.16	209	242	444	366
ENSG00000101680.15	5412	5667	5532	4868
ENSG00000177257.3	0	0	0	0
ENSG00000222335.1	0	0	0	0
ENSG00000231157.3	0	0	0	0
ENSG00000252861.1	2	0	0	0
ENSG00000241534.9	0	0	0	0
ENSG00000280882.1	0	0	0	0
ENSG00000285487.1	0	0	0	0
ENSG00000133027.18	1713	1592	1451	1456
ENSG00000152464.15	941	913	953	1021
ENSG00000173846.13	263	327	275	263
ENSG00000149927.18	145	156	148	170
ENSG00000242559.3	0	2	0	0
ENSG00000197891.12	0	0	0	0
ENSG00000211866.1	0	0	1	1
ENSG00000215319.2	9	0	2	3
ENSG00000272742.1	0	0	0	0
ENSG00000213128.3	0	0	1	0
ENSG00000124900.12	0	0	0	0
ENSG00000126562.17	328	365	337	385
ENSG00000278382.1	0	0	0	0
ENSG00000260859.1	1	1	0	0
ENSG00000278121.1	0	0	0	0
ENSG00000227489.1	0	0	0	0
ENSG00000113441.16	1849	2196	1860	1668
ENSG00000256098.1	0	0	0	2
ENSG00000249488.1	0	0	0	0
ENSG00000260628.5	5	6	8	0
ENSG00000262603.5	0	0	0	0
ENSG00000221164.1	14	23	12	12
ENSG00000282085.1	0	0	0	0
ENSG00000288135.1	0	0	0	0
ENSG00000203356.2	8	5	0	0
ENSG00000251236.1	0	0	0	0
ENSG00000151338.18	355	418	503	416
ENSG00000266908.2	0	0	0	0
ENSG00000251377.2	0	0	0	0
ENSG00000179165.11	0	0	3	0
ENSG00000277066.1	0	0	0	0
ENSG00000257198.6	0	0	0	0
ENSG00000201065.1	0	0	0	0
ENSG00000082515.18	2377	2055	1909	1997
ENSG00000214027.3	13	9	13	8
ENSG00000278060.1	0	0	0	0
ENSG00000219951.4	1	2	2	0
ENSG00000130287.14	0	3	8	6
ENSG00000206258.12	0	0	0	0
ENSG00000224984.1	0	0	0	0
ENSG00000259413.2	0	0	2	0
ENSG00000153208.17	582	612	636	665
ENSG00000271288.1	0	0	0	0
ENSG00000227742.2	6	3	6	11
ENSG00000279069.1	134	143	71	75
ENSG00000222990.1	0	0	0	1
ENSG00000269444.1	0	2	1	0
ENSG00000254075.1	0	0	0	0
ENSG00000253840.1	0	0	0	0
ENSG00000228502.1	906	840	1411	1380
ENSG00000199354.1	0	0	0	0
ENSG00000268181.3	1	0	0	0
ENSG00000276906.2	0	0	0	0
ENSG00000224354.2	0	3	0	0
ENSG00000259474.1	3	5	0	5
ENSG00000135905.19	1318	1340	1256	1144
ENSG00000011677.13	3	3	0	3
ENSG00000231740.1	0	0	0	0
ENSG00000223775.8	0	0	0	0
ENSG00000117682.17	1264	1169	1253	1228
ENSG00000204581.3	3	0	6	8
ENSG00000228571.1	0	0	0	0
ENSG00000276934.1	2	3	0	1
ENSG00000271904.1	3	0	0	0
ENSG00000241186.10	0	0	0	0
ENSG00000227719.1	4	0	3	9
ENSG00000252642.1	0	0	0	2
ENSG00000233139.1	0	0	0	0
ENSG00000174197.16	2398	2623	2712	2220
ENSG00000280224.1	0	0	0	0
ENSG00000214313.8	0	0	0	0
ENSG00000254971.1	0	0	0	0
ENSG00000188428.20	451	466	453	417
ENSG00000100626.17	443	418	515	447
ENSG00000237816.1	0	0	0	0
ENSG00000228797.2	44	41	37	34
ENSG00000206717.1	0	0	0	0
ENSG00000259402.1	0	0	0	0
ENSG00000183199.6	608	500	487	453
ENSG00000166509.12	0	0	0	0
ENSG00000276211.4	0	0	0	0
ENSG00000168746.8	0	0	0	0
ENSG00000230426.4	3	3	0	0
ENSG00000251101.1	0	0	0	0
ENSG00000261710.1	0	0	0	0
ENSG00000136631.15	4349	4115	4020	3840
ENSG00000257748.2	0	0	0	0
ENSG00000105583.11	1178	1111	1170	1155
ENSG00000196338.12	10	11	8	14
ENSG00000230274.1	0	0	0	0
ENSG00000066777.9	1362	1511	1976	1714
ENSG00000251429.1	7	18	12	25
ENSG00000263531.1	0	0	0	3
ENSG00000230039.1	4	2	0	4
ENSG00000277711.1	0	0	0	0
ENSG00000200756.1	0	0	0	0
ENSG00000242571.1	18	21	22	26
ENSG00000272335.1	480	527	636	676
ENSG00000283907.1	0	0	0	0
ENSG00000250922.1	0	0	0	0
ENSG00000171243.8	3	6	3	0
ENSG00000271511.1	3	3	0	0
ENSG00000144233.9	1508	1660	1660	1408
ENSG00000199322.1	0	0	0	0
ENSG00000238419.1	2	2	3	0
ENSG00000240480.1	0	2	2	0
ENSG00000287911.1	0	0	0	0
ENSG00000282692.1	0	0	0	0
ENSG00000287260.1	20	29	13	10
ENSG00000250180.1	0	0	0	0
ENSG00000227123.1	4	3	0	5
ENSG00000267428.2	0	0	0	0
ENSG00000286580.1	0	0	0	0
ENSG00000134962.7	40	42	32	35
ENSG00000277297.1	0	0	0	0
ENSG00000267416.1	9	19	8	14
ENSG00000287932.1	2	11	3	7
ENSG00000244089.1	0	0	0	0
ENSG00000266761.1	0	0	0	0
ENSG00000117091.10	0	0	0	0
ENSG00000231369.1	0	35	0	48
ENSG00000251080.1	0	0	0	0
ENSG00000225989.9	0	0	0	0
ENSG00000120457.12	0	9	0	8
ENSG00000175121.11	0	0	0	0
ENSG00000231234.2	1	1	62	2
ENSG00000131538.7	0	0	0	0
ENSG00000250034.1	0	0	0	0
ENSG00000268407.1	0	0	0	0
ENSG00000225927.1	0	0	0	0
ENSG00000149577.16	734	751	995	983
ENSG00000272989.1	79	56	50	63
ENSG00000285185.1	0	0	0	0
ENSG00000214176.9	127	185	210	174
ENSG00000154975.14	0	0	0	0
ENSG00000092529.25	0	4	0	4
ENSG00000201077.1	0	1	0	0
ENSG00000143546.10	0	0	0	0
ENSG00000257682.1	0	0	0	0
ENSG00000231989.5	20	19	15	24
ENSG00000280214.1	3	3	8	3
ENSG00000113492.14	0	0	3	0
ENSG00000170265.12	794	805	927	960
ENSG00000275778.2	386	274	222	309
ENSG00000282575.1	0	0	0	0
ENSG00000227472.8	0	0	0	0
ENSG00000253735.1	0	0	0	0
ENSG00000228582.9	0	0	0	0
ENSG00000226260.9	0	0	0	0
ENSG00000142875.19	998	1041	1490	1409
ENSG00000239547.3	0	0	0	0
ENSG00000257509.1	11	20	14	14
ENSG00000281764.1	0	0	0	0
ENSG00000075790.10	1906	2114	2002	1895
ENSG00000204505.4	0	0	0	0
ENSG00000253099.1	0	0	0	0
ENSG00000140522.12	0	0	0	6
ENSG00000168172.9	2379	2631	3255	3071
ENSG00000277191.1	0	0	0	0
ENSG00000102096.9	876	940	1014	1004
ENSG00000233829.1	0	0	0	0
ENSG00000109606.13	9243	9932	6861	6255
ENSG00000284237.1	13	12	24	5
ENSG00000225928.2	1	0	0	0
ENSG00000278157.1	0	0	0	0
ENSG00000285574.1	0	0	0	0
ENSG00000287106.1	0	0	0	0
ENSG00000120451.10	1114	1140	1130	1055
ENSG00000226536.1	0	0	0	0
ENSG00000235593.1	0	0	0	0
ENSG00000113520.11	0	0	0	2
ENSG00000279897.2	5	8	14	14
ENSG00000213180.4	0	0	0	0
ENSG00000206832.1	0	2	0	0
ENSG00000283025.1	0	2	0	4
ENSG00000200799.1	0	0	0	0
ENSG00000271980.1	3	7	6	8
ENSG00000276291.5	191	139	231	248
ENSG00000234409.7	36	32	67	39
ENSG00000198796.7	486	461	420	390
ENSG00000277907.1	0	0	0	0
ENSG00000211584.14	712	673	797	835
ENSG00000085999.13	1181	1190	798	805
ENSG00000228403.1	0	0	0	0
ENSG00000110172.12	3046	3147	1951	1813
ENSG00000215604.3	0	0	0	0
ENSG00000165646.14	14	0	12	19
ENSG00000164889.14	3310	3433	3067	2811
ENSG00000235849.1	0	0	0	0
ENSG00000286772.1	0	0	0	0
ENSG00000167384.10	583	540	583	606
ENSG00000225124.1	0	0	0	0
ENSG00000113732.9	4013	4108	3612	3710
ENSG00000259715.1	0	0	0	0
ENSG00000286623.1	2	4	0	0
ENSG00000163464.8	0	0	0	0
ENSG00000100625.9	1709	1824	2014	1738
ENSG00000278603.1	2	2	2	3
ENSG00000255618.2	0	0	0	0
ENSG00000215424.10	462	487	497	451
ENSG00000238067.1	0	0	0	0
ENSG00000269966.1	0	2	3	3
ENSG00000230428.1	0	0	0	0
ENSG00000232896.1	0	0	0	0
ENSG00000282000.1	0	0	0	0
ENSG00000284913.1	0	0	0	0
ENSG00000102921.8	1129	1331	1314	1220
ENSG00000285476.1	11	8	0	0
ENSG00000253983.3	10	3	0	0
ENSG00000278664.1	0	0	0	0
ENSG00000167311.14	0	11	0	16
ENSG00000143178.13	34	46	106	65
ENSG00000276376.1	0	0	0	0
ENSG00000281144.1	0	0	0	0
ENSG00000236246.2	0	0	0	0
ENSG00000259140.2	0	0	0	0
ENSG00000201444.1	0	0	0	0
ENSG00000232573.1	2668	2773	3565	3263
ENSG00000261431.1	12	0	7	12
ENSG00000225572.1	0	0	0	0
ENSG00000253164.5	0	0	0	0
ENSG00000250697.2	0	3	4	0
ENSG00000230319.1	6	3	9	13
ENSG00000176256.10	0	0	0	0
ENSG00000255346.10	8	3	12	8
ENSG00000241792.1	0	0	0	0
ENSG00000288063.1	5	3	0	0
ENSG00000285524.1	0	0	0	0
ENSG00000251774.1	0	0	0	0
ENSG00000167178.16	11	10	18	12
ENSG00000232775.6	26	36	53	40
ENSG00000260092.1	0	9	0	10
ENSG00000288432.1	0	0	0	0
ENSG00000092054.13	0	0	0	0
ENSG00000176752.6	0	0	0	0
ENSG00000237714.1	0	0	0	0
ENSG00000283200.1	0	1	1	1
ENSG00000200959.1	5	4	0	0
ENSG00000270971.2	0	0	0	0
ENSG00000267313.7	0	0	0	0
ENSG00000105865.11	381	349	318	253
ENSG00000269107.1	0	0	0	0
ENSG00000151632.17	0	0	0	0
ENSG00000270639.1	0	0	0	0
ENSG00000276466.1	0	0	0	0
ENSG00000147509.14	101	138	147	134
ENSG00000282383.1	0	0	0	0
ENSG00000276488.1	8	6	11	9
ENSG00000261882.1	0	0	0	0
ENSG00000270965.1	0	0	0	0
ENSG00000272601.1	4	6	7	5
ENSG00000084623.11	10494	9936	9683	9172
ENSG00000259804.1	3	4	3	0
ENSG00000168071.22	58	88	72	77
ENSG00000115705.22	0	0	6	0
ENSG00000258985.1	0	0	0	0
ENSG00000221042.1	1	1	0	1
ENSG00000285908.1	0	1	1	1
ENSG00000211725.3	0	0	0	0
ENSG00000164104.12	10021	9644	8342	8804
ENSG00000284488.1	1	1	1	1
ENSG00000222011.9	155	132	124	129
ENSG00000283503.2	0	0	0	3
ENSG00000250210.5	4	4	3	3
ENSG00000267736.2	7	0	27	7
ENSG00000204392.11	3336	3121	2942	2829
ENSG00000253270.1	0	0	0	0
ENSG00000223290.1	0	0	0	0
ENSG00000226913.2	6	9	4	7
ENSG00000221456.1	0	0	0	0
ENSG00000076258.10	27	30	55	53
ENSG00000244128.7	3	0	7	0
ENSG00000234421.2	0	0	0	0
ENSG00000227172.2	4	0	0	0
ENSG00000221598.3	0	0	2	0
ENSG00000165029.16	112	84	180	144
ENSG00000232188.1	0	0	0	0
ENSG00000237986.4	0	0	2	5
ENSG00000206402.10	0	0	0	0
ENSG00000233593.10	75	110	74	50
ENSG00000253721.1	0	0	0	1
ENSG00000282709.1	0	0	0	0
ENSG00000239523.6	6	6	0	0
ENSG00000234435.3	0	0	0	0
ENSG00000201253.1	0	0	0	0
ENSG00000196290.15	1563	1460	1325	1207
ENSG00000284173.1	1	0	0	0
ENSG00000148677.6	636	619	481	438
ENSG00000284509.1	0	0	0	0
ENSG00000284748.1	0	0	0	0
ENSG00000206801.1	0	0	0	0
ENSG00000264434.2	0	0	0	0
ENSG00000146085.8	6484	6866	8363	7799
ENSG00000153898.13	179	209	238	262
ENSG00000287108.1	3	3	0	0
ENSG00000157330.10	0	0	0	0
ENSG00000030066.13	6173	6837	5572	5181
ENSG00000009844.16	3462	3438	3919	3565
ENSG00000159263.16	1157	1132	1967	1774
ENSG00000208014.1	0	0	0	0
ENSG00000248810.2	305	240	232	233
ENSG00000276605.1	0	0	0	0
ENSG00000279361.1	0	3	0	6
ENSG00000275832.5	4174	4418	4251	4021
ENSG00000005421.9	3	0	0	0
ENSG00000281645.1	0	0	0	0
ENSG00000121766.15	1749	1710	1823	1821
ENSG00000125746.16	1027	1217	1424	1384
ENSG00000180846.8	0	2	0	0
ENSG00000238075.1	0	0	0	0
ENSG00000204899.6	2396	2434	2575	2682
ENSG00000116690.12	22	25	14	15
ENSG00000286272.1	0	0	0	0
ENSG00000178623.12	16	25	14	25
ENSG00000081853.15	0	1	3	4
ENSG00000281659.1	0	0	0	0
ENSG00000202119.1	0	0	1	1
ENSG00000223865.11	10	9	0	0
ENSG00000226432.3	8	0	8	5
ENSG00000233887.1	0	0	0	0
ENSG00000139988.10	10	6	6	7
ENSG00000140854.13	1392	1244	915	975
ENSG00000170959.14	15	19	0	4
ENSG00000212719.13	1373	1640	981	888
ENSG00000236881.1	0	0	0	0
ENSG00000275991.1	0	0	0	0
ENSG00000281490.1	147	195	182	123
ENSG00000163221.9	0	0	0	0
ENSG00000172232.10	0	0	12	29
ENSG00000144285.21	3	0	0	0
ENSG00000223771.3	0	0	0	0
ENSG00000271322.1	0	0	0	0
ENSG00000253583.1	0	0	0	0
ENSG00000006377.11	157	174	233	254
ENSG00000238069.1	0	0	0	0
ENSG00000241674.8	0	0	0	0
ENSG00000285970.1	2	1	0	0
ENSG00000109339.24	3	17	0	3
ENSG00000232751.1	0	0	0	0
ENSG00000283716.3	0	0	0	0
ENSG00000198105.14	587	626	603	603
ENSG00000095794.19	534	512	321	464
ENSG00000242757.1	0	2	1	0
ENSG00000231857.1	0	0	0	0
ENSG00000179085.7	674	670	927	951
ENSG00000206997.1	0	0	0	0
ENSG00000243053.2	0	0	0	0
ENSG00000206284.8	0	0	0	0
ENSG00000270850.1	0	0	0	0
ENSG00000249613.2	0	0	9	13
ENSG00000199127.1	0	0	0	0
ENSG00000276324.1	0	0	0	0
ENSG00000227609.2	0	0	0	0
ENSG00000023041.11	1957	1945	1688	1641
ENSG00000284830.1	3	7	23	20
ENSG00000258878.1	0	0	0	0
ENSG00000278725.1	0	0	0	0
ENSG00000184271.17	22	34	28	31
ENSG00000249141.1	0	0	0	0
ENSG00000258990.2	0	0	0	0
ENSG00000223705.9	946	927	906	842
ENSG00000173546.7	870	883	750	711
ENSG00000233451.1	0	0	0	0
ENSG00000271734.1	1	4	6	15
ENSG00000284045.1	0	0	0	0
ENSG00000260848.2	0	0	0	0
ENSG00000242747.1	3	4	2	5
ENSG00000250066.1	0	0	0	0
ENSG00000199836.1	0	0	0	0
ENSG00000171044.11	195	226	300	254
ENSG00000272218.1	0	2	0	0
ENSG00000271704.1	0	0	0	0
ENSG00000215264.4	0	0	0	0
ENSG00000207105.1	0	0	0	0
ENSG00000123560.14	0	3	0	3
ENSG00000255425.5	0	0	0	0
ENSG00000176383.9	43	60	58	68
ENSG00000106268.15	1156	1046	1018	880
ENSG00000287831.1	0	0	0	0
ENSG00000286387.1	0	0	0	0
ENSG00000260691.6	6	8	12	13
ENSG00000170955.10	530	556	542	551
ENSG00000234068.7	0	0	0	0
ENSG00000213179.4	0	0	0	0
ENSG00000255032.1	0	0	0	0
ENSG00000207490.1	0	0	0	0
ENSG00000125744.12	532	523	1178	1147
ENSG00000250234.1	1	0	0	1
ENSG00000206357.11	0	0	0	0
ENSG00000259660.2	11	12	29	13
ENSG00000126838.10	0	0	2	0
ENSG00000100652.5	0	4	10	8
ENSG00000157315.5	21	19	14	30
ENSG00000285906.2	63	51	32	50
ENSG00000282713.1	0	0	0	0
ENSG00000234052.2	0	0	0	0
ENSG00000258934.1	0	0	0	0
ENSG00000218643.2	0	0	0	0
ENSG00000215381.3	0	0	0	2
ENSG00000238026.1	0	0	0	0
ENSG00000205791.3	6	7	12	17
ENSG00000165732.13	14769	15889	12090	10735
ENSG00000274149.1	0	0	0	0
ENSG00000253073.1	0	0	0	0
ENSG00000250979.1	0	0	0	0
ENSG00000015532.10	1456	1605	1686	1437
ENSG00000199241.1	0	0	0	0
ENSG00000262920.5	0	0	0	0
ENSG00000201622.1	0	0	0	0
ENSG00000185437.13	39	14	59	48
ENSG00000168268.11	7195	7091	6207	6397
ENSG00000226270.3	0	0	0	0
ENSG00000285268.1	1	0	1	0
ENSG00000283142.1	0	0	0	2
ENSG00000176812.7	0	3	0	0
ENSG00000285621.1	5	4	2	0
ENSG00000236828.1	0	0	0	0
ENSG00000225513.1	2	0	0	0
ENSG00000154642.11	1032	1155	1489	1585
ENSG00000258915.1	0	0	0	0
ENSG00000227213.1	0	0	0	0
ENSG00000285710.1	8	7	4	4
ENSG00000143319.16	1971	2137	2226	2114
ENSG00000285777.1	0	0	0	12
ENSG00000253361.3	28	38	67	47
ENSG00000264862.2	0	0	0	0
ENSG00000284825.1	0	0	0	0
ENSG00000250740.1	0	0	0	0
ENSG00000280633.2	0	0	0	0
ENSG00000236495.2	0	0	0	0
ENSG00000279036.1	0	0	0	0
ENSG00000207981.1	0	0	0	0
ENSG00000201354.1	3	1	0	0
ENSG00000140905.11	2636	2541	1979	1954
ENSG00000251983.1	0	0	0	0
ENSG00000285296.1	0	0	0	0
ENSG00000264595.1	0	0	0	0
ENSG00000165140.10	0	0	0	2
ENSG00000226705.1	0	0	0	0
ENSG00000240809.1	22	22	33	37
ENSG00000207323.1	0	0	0	0
ENSG00000286371.1	0	0	0	0
ENSG00000165730.16	175	132	169	173
ENSG00000287475.1	0	0	0	0
ENSG00000182348.7	0	0	0	0
ENSG00000131808.10	0	0	0	0
ENSG00000221017.1	0	0	0	0
ENSG00000274036.5	0	0	0	0
ENSG00000282646.1	0	0	0	0
ENSG00000186017.14	177	313	348	139
ENSG00000283633.1	0	0	0	0
ENSG00000223708.1	0	0	0	0
ENSG00000212581.1	0	0	0	0
ENSG00000175745.14	103	102	50	52
ENSG00000123562.17	9508	9096	9888	9009
ENSG00000272419.6	554	600	758	651
ENSG00000187481.2	0	0	0	0
ENSG00000139977.14	1962	2131	2329	2273
ENSG00000160808.11	4	17	15	11
ENSG00000255400.1	0	0	0	0
ENSG00000229508.2	0	0	0	0
ENSG00000224560.3	0	0	0	0
ENSG00000261122.6	0	0	0	0
ENSG00000223379.1	2	0	0	1
ENSG00000073756.12	24	30	2	0
ENSG00000226082.2	2	0	5	4
ENSG00000230747.1	0	8	17	27
ENSG00000224643.5	0	0	0	0
ENSG00000074755.15	2653	3093	3392	3060
ENSG00000164299.7	0	0	0	0
ENSG00000245910.8	2638	2606	3057	3198
ENSG00000256167.1	22	27	13	18
ENSG00000286365.1	4	0	0	5
ENSG00000138162.19	1586	1410	1746	1682
ENSG00000254769.3	0	0	0	0
ENSG00000137500.9	1060	1057	1084	1025
ENSG00000187147.18	2576	2632	3170	3054
ENSG00000255510.1	0	0	0	0
ENSG00000159082.17	471	450	495	377
ENSG00000248498.4	0	0	0	0
ENSG00000278416.1	37	32	39	28
ENSG00000200483.1	0	0	0	0
ENSG00000159202.18	6109	6063	6534	5933
ENSG00000207751.3	29	21	40	42
ENSG00000213694.5	311	237	275	266
ENSG00000273775.5	0	0	0	0
ENSG00000277349.1	6	0	1	1
ENSG00000232377.1	0	0	0	0
ENSG00000258159.1	0	0	0	0
ENSG00000232829.3	0	0	0	0
ENSG00000224653.1	0	0	0	0
ENSG00000201875.1	0	0	0	0
ENSG00000267598.1	0	0	0	0
ENSG00000286178.1	12	13	11	5
ENSG00000229252.6	0	0	0	0
ENSG00000229343.1	0	0	0	0
ENSG00000274677.1	13	25	0	12
ENSG00000118113.12	0	0	0	0
ENSG00000120937.9	4891	4397	4562	4666
ENSG00000216710.1	0	0	0	0
ENSG00000278049.1	0	0	0	0
ENSG00000215190.9	398	275	389	389
ENSG00000179460.5	0	0	0	0
ENSG00000278517.1	2	4	3	1
ENSG00000273761.5	0	0	0	0
ENSG00000261824.7	465	610	679	744
ENSG00000188352.12	1812	1997	1730	1478
ENSG00000235405.2	0	0	0	0
ENSG00000225920.2	3	7	5	2
ENSG00000281894.3	0	0	0	0
ENSG00000266038.1	0	2	0	0
ENSG00000154025.15	0	0	16	0
ENSG00000003147.19	78	93	233	236
ENSG00000121152.10	3607	3857	3330	3065
ENSG00000150750.8	5	6	11	30
ENSG00000283360.1	2	0	6	9
ENSG00000178464.6	6215	5417	8188	8406
ENSG00000232379.1	0	0	0	0
ENSG00000197214.5	0	0	0	0
ENSG00000169570.10	469	553	432	392
ENSG00000241959.3	2	0	3	2
ENSG00000248714.7	0	7	13	17
ENSG00000286758.1	0	0	0	0
ENSG00000273819.1	0	0	0	0
ENSG00000233718.8	0	0	0	0
ENSG00000160867.15	720	657	514	450
ENSG00000255176.1	8	11	6	0
ENSG00000229730.2	0	0	0	0
ENSG00000206404.11	0	0	0	0
ENSG00000266002.1	0	0	0	0
ENSG00000270839.1	0	0	0	0
ENSG00000254676.1	9	15	11	25
ENSG00000134987.11	2930	2986	1880	1672
ENSG00000280269.1	6	2	4	1
ENSG00000282834.1	0	0	0	0
ENSG00000121060.18	3673	4005	4090	3700
ENSG00000288094.1	0	0	0	0
ENSG00000230336.9	0	0	0	0
ENSG00000125363.14	1	0	0	0
ENSG00000187527.11	5	0	6	3
ENSG00000172197.11	829	853	1073	1035
ENSG00000077147.16	9226	9299	10621	9284
ENSG00000273424.1	8	8	4	14
ENSG00000130545.16	5	14	16	10
ENSG00000235280.2	4	14	14	20
ENSG00000207183.1	0	0	0	0
ENSG00000109113.20	3084	2995	3369	3247
ENSG00000261573.1	3	0	0	0
ENSG00000234648.1	113	133	169	126
ENSG00000258897.1	0	0	0	0
ENSG00000223720.2	0	0	0	0
ENSG00000132953.16	2913	3100	3123	2627
ENSG00000237154.2	0	2	0	3
ENSG00000100012.11	0	0	0	0
ENSG00000112697.17	4284	4645	4691	4169
ENSG00000224978.1	0	0	0	0
ENSG00000100023.19	1651	1894	1576	1479
ENSG00000284341.1	14	0	0	0
ENSG00000207294.1	3	3	3	2
ENSG00000223730.1	0	0	4	3
ENSG00000273870.1	0	0	0	0
ENSG00000261818.1	0	0	0	0
ENSG00000223198.1	4	2	2	3
ENSG00000172524.12	0	0	0	0
ENSG00000134463.15	703	618	894	783
ENSG00000206177.7	0	0	0	0
ENSG00000226263.1	0	2	0	0
ENSG00000213423.4	0	0	0	0
ENSG00000250899.3	1303	1386	1114	1016
ENSG00000214485.6	3461	3224	3987	4307
ENSG00000222051.1	0	0	0	0
ENSG00000274541.1	0	0	0	0
ENSG00000200235.1	0	0	0	0
ENSG00000235956.9	0	0	0	0
ENSG00000228108.1	0	0	0	0
ENSG00000138658.15	643	692	428	422
ENSG00000251286.2	0	0	0	0
ENSG00000227471.9	0	0	0	0
ENSG00000206686.1	0	0	0	0
ENSG00000274642.1	9	6	13	8
ENSG00000224236.3	0	0	4	2
ENSG00000189376.12	734	606	656	520
ENSG00000235910.2	0	0	0	0
ENSG00000204580.13	1601	1829	2909	2778
ENSG00000242510.1	1	0	0	0
ENSG00000278312.1	0	0	0	0
ENSG00000273806.1	0	0	0	0
ENSG00000262561.1	0	0	0	0
ENSG00000273520.5	3	2	5	4
ENSG00000235920.1	3	0	0	0
ENSG00000285308.1	0	0	0	0
ENSG00000242600.8	6	13	8	18
ENSG00000284343.1	0	0	0	0
ENSG00000212154.1	0	0	0	0
ENSG00000282842.1	0	0	0	0
ENSG00000272456.1	0	0	0	0
ENSG00000241067.2	0	0	0	0
ENSG00000252357.1	1	2	0	0
ENSG00000273461.5	0	0	0	0
ENSG00000239481.1	0	0	0	0
ENSG00000234202.2	0	0	0	0
ENSG00000287334.1	4	0	0	0
ENSG00000219867.1	0	0	0	0
ENSG00000248724.6	4	0	0	0
ENSG00000163114.6	0	0	0	0
ENSG00000266217.2	0	0	0	0
ENSG00000113361.13	241	265	241	216
ENSG00000272654.1	56	40	64	67
ENSG00000066336.11	3	0	3	0
ENSG00000207585.1	1	0	3	0
ENSG00000259015.1	30	28	47	49
ENSG00000182405.6	289	287	184	153
ENSG00000286775.1	0	0	0	0
ENSG00000272604.1	95	128	91	92
ENSG00000285173.1	0	0	0	0
ENSG00000218180.2	0	1	0	2
ENSG00000271653.1	0	0	0	0
ENSG00000234770.1	0	0	0	0
ENSG00000276681.4	0	0	0	0
ENSG00000252957.1	0	0	0	0
ENSG00000184741.6	0	0	0	0
ENSG00000234677.1	0	0	0	0
ENSG00000276794.1	0	0	0	0
ENSG00000212535.1	1	0	1	2
ENSG00000266184.1	4	0	4	2
ENSG00000233516.1	0	0	0	0
ENSG00000236740.6	3	0	0	0
ENSG00000186951.16	417	413	513	495
ENSG00000101425.14	0	0	0	0
ENSG00000220773.1	3	0	22	3
ENSG00000272815.1	0	0	0	0
ENSG00000204947.9	12	26	47	34
ENSG00000259377.1	0	0	5	0
ENSG00000230785.2	0	0	0	0
ENSG00000272080.1	0	0	0	0
ENSG00000262591.2	0	0	0	0
ENSG00000288181.1	0	0	0	0
ENSG00000263909.1	1	0	0	0
ENSG00000170100.13	1004	274	937	873
ENSG00000121335.12	0	2	0	0
ENSG00000233531.1	0	0	0	0
ENSG00000278218.1	0	0	0	0
ENSG00000174123.11	0	0	0	0
ENSG00000273077.1	0	0	4	0
ENSG00000135451.13	3218	3261	2989	2915
ENSG00000249337.2	0	0	0	0
ENSG00000288333.1	0	0	0	0
ENSG00000251557.2	0	0	0	0
ENSG00000121064.13	1527	1492	1609	1733
ENSG00000233182.1	0	0	0	0
ENSG00000211798.3	0	0	0	0
ENSG00000223128.1	0	0	0	0
ENSG00000166819.12	0	0	2	0
ENSG00000205707.11	555	422	612	554
ENSG00000145321.13	0	0	0	0
ENSG00000179097.5	0	0	0	0
ENSG00000237713.1	0	0	0	0
ENSG00000267310.2	0	0	0	0
ENSG00000143756.12	2274	2404	2972	2561
ENSG00000167004.13	31529	30956	26289	25363
ENSG00000257360.1	2	0	0	0
ENSG00000235526.1	0	0	0	0
ENSG00000175213.3	784	749	633	760
ENSG00000231781.1	0	0	0	0
ENSG00000124120.11	1231	1291	1360	1127
ENSG00000270133.1	2	3	7	1
ENSG00000284689.1	0	0	0	0
ENSG00000258623.1	0	0	0	0
ENSG00000123572.17	150	173	8	14
ENSG00000224791.1	1	4	0	1
ENSG00000225258.1	0	0	0	0
ENSG00000205636.3	0	0	0	0
ENSG00000249474.1	0	0	0	0
ENSG00000124107.5	0	0	0	0
ENSG00000251456.1	0	0	0	0
ENSG00000237232.8	40	20	28	31
ENSG00000279152.1	0	0	0	0
ENSG00000226397.8	0	0	0	0
ENSG00000248126.1	9	12	11	9
ENSG00000259367.1	5	0	1	3
ENSG00000234765.1	0	0	0	0
ENSG00000259212.1	0	0	4	0
ENSG00000237400.1	0	0	0	0
ENSG00000142856.16	1352	1316	1244	1273
ENSG00000035687.10	3618	3865	4175	3712
ENSG00000242461.1	0	0	0	0
ENSG00000287548.1	6	7	3	3
ENSG00000186652.10	0	12	0	0
ENSG00000285193.1	0	0	0	0
ENSG00000239872.1	0	0	0	0
ENSG00000198113.3	913	1012	1248	1124
ENSG00000119147.10	0	0	0	0
ENSG00000249514.1	0	0	0	0
ENSG00000287235.1	0	5	3	9
ENSG00000125686.12	3744	3920	3739	3406
ENSG00000262890.1	0	0	0	0
ENSG00000236263.1	0	0	0	0
ENSG00000261470.1	0	0	0	0
ENSG00000256777.1	0	0	0	0
ENSG00000263609.2	0	0	0	0
ENSG00000147571.5	0	0	3	0
ENSG00000202059.1	0	0	0	0
ENSG00000254890.1	0	0	0	0
ENSG00000244462.8	5462	6339	6019	5461
ENSG00000287022.1	3	3	0	3
ENSG00000269504.3	0	0	0	0
ENSG00000137513.10	1134	1211	1022	923
ENSG00000227685.1	0	0	0	0
ENSG00000288289.1	0	0	0	0
ENSG00000151304.6	615	613	430	412
ENSG00000174950.11	0	0	0	0
ENSG00000272718.1	0	0	0	0
ENSG00000231827.3	4	0	0	5
ENSG00000263615.1	2	0	0	0
ENSG00000163322.14	800	1004	1218	1151
ENSG00000086619.14	232	223	375	312
ENSG00000285037.1	0	0	0	0
ENSG00000211593.2	0	0	0	0
ENSG00000281181.1	78362	94864	95332	98804
ENSG00000125734.15	1043	989	1243	1271
ENSG00000150593.18	2044	2640	3941	3927
ENSG00000261683.2	0	0	0	0
ENSG00000275037.5	0	0	0	0
ENSG00000228959.1	0	0	0	0
ENSG00000184898.7	238	282	256	194
ENSG00000266210.2	0	0	0	0
ENSG00000245857.3	20	18	18	15
ENSG00000258956.2	0	0	0	0
ENSG00000278924.1	2	0	0	6
ENSG00000100271.17	123	138	241	184
ENSG00000188710.3	2	9	23	18
ENSG00000167459.17	0	0	0	0
ENSG00000153922.10	3169	3140	2775	2529
ENSG00000265593.1	0	0	0	0
ENSG00000228120.2	1	6	2	1
ENSG00000232952.1	83	68	78	55
ENSG00000167889.12	1216	1216	1628	1609
ENSG00000270577.1	0	0	0	0
ENSG00000254166.3	2	0	0	3
ENSG00000122643.21	1571	1690	1310	1318
ENSG00000267004.1	0	0	0	0
ENSG00000255353.1	3	2	3	6
ENSG00000144460.12	4	0	11	10
ENSG00000272948.2	3	1	4	4
ENSG00000216347.1	0	0	2	0
ENSG00000249984.1	0	0	0	0
ENSG00000251244.2	0	0	0	0
ENSG00000231207.1	0	0	0	0
ENSG00000276062.1	0	0	0	0
ENSG00000281493.1	0	0	0	0
ENSG00000287221.1	3	2	3	3
ENSG00000115592.11	0	0	0	0
ENSG00000242044.1	0	0	0	0
ENSG00000207404.1	0	0	0	0
ENSG00000273069.1	0	3	5	2
ENSG00000235256.1	1	2	0	0
ENSG00000205186.4	0	0	0	0
ENSG00000286608.1	0	0	1	0
ENSG00000198301.12	1865	1992	1623	1316
ENSG00000284652.1	0	3	3	3
ENSG00000232752.1	0	0	0	0
ENSG00000274870.1	0	0	0	0
ENSG00000207384.1	0	0	0	0
ENSG00000225345.3	36	48	88	61
ENSG00000259379.1	0	0	0	0
ENSG00000231897.1	0	0	0	0
ENSG00000049192.15	211	242	202	182
ENSG00000187013.4	3	3	16	9
ENSG00000279390.1	3	3	6	3
ENSG00000106266.11	2858	2634	2269	2038
ENSG00000064932.16	1815	1953	2475	2371
ENSG00000104870.13	1233	1209	1910	1856
ENSG00000236460.1	0	0	0	0
ENSG00000232197.3	0	3	0	0
ENSG00000274860.1	0	0	0	0
ENSG00000249115.9	967	1030	1071	955
ENSG00000267517.1	0	0	0	0
ENSG00000284441.1	0	0	0	0
ENSG00000200807.1	0	0	0	0
ENSG00000233505.1	0	0	0	0
ENSG00000288080.1	3	6	0	3
ENSG00000235268.2	0	0	0	0
ENSG00000136367.14	86	50	76	107
ENSG00000283881.1	0	0	0	0
ENSG00000232187.1	195	143	346	339
ENSG00000264893.1	0	0	0	0
ENSG00000220349.4	0	0	0	0
ENSG00000286789.1	0	0	0	0
ENSG00000233452.7	0	1	1	1
ENSG00000204659.5	0	4	4	0
ENSG00000173545.5	2111	2059	2351	2265
ENSG00000281388.1	0	0	0	0
ENSG00000286694.1	0	0	3	0
ENSG00000255750.6	0	0	0	0
ENSG00000288572.1	0	0	0	0
ENSG00000241743.3	0	0	0	0
ENSG00000163380.15	3	0	3	3
ENSG00000215263.2	0	0	0	0
ENSG00000267968.1	0	0	0	0
ENSG00000280388.1	31	12	41	24
ENSG00000138772.13	173	170	79	43
ENSG00000270099.1	0	0	0	0
ENSG00000225605.3	0	0	0	0
ENSG00000241891.1	0	0	0	0
ENSG00000103275.20	7194	6879	5362	5406
ENSG00000236062.1	0	0	0	0
ENSG00000186567.13	175	167	281	386
ENSG00000214650.3	8	9	15	6
ENSG00000226840.1	0	0	0	3
ENSG00000184220.12	2564	2651	1786	1716
ENSG00000236217.4	0	0	1	0
ENSG00000271199.1	6	5	0	0
ENSG00000259628.1	0	0	0	0
ENSG00000267626.1	0	0	3	0
ENSG00000269584.1	3	0	0	2
ENSG00000055070.17	8412	8231	8170	7697
ENSG00000288529.1	0	0	0	0
ENSG00000247011.2	0	0	4	3
ENSG00000087495.17	0	10	0	4
ENSG00000235519.3	0	0	0	0
ENSG00000121957.14	2113	2179	2717	2683
ENSG00000260490.2	394	353	491	474
ENSG00000281950.1	0	0	0	0
ENSG00000207045.1	0	0	0	0
ENSG00000243003.3	0	0	0	0
ENSG00000258413.2	0	0	0	0
ENSG00000182854.8	0	0	0	0
ENSG00000253074.1	0	0	0	0
ENSG00000169246.16	889	880	838	919
ENSG00000185104.20	4144	3747	4301	4223
ENSG00000260237.1	0	0	0	0
ENSG00000140443.15	4245	4939	3630	3178
ENSG00000275841.4	0	0	0	0
ENSG00000152990.14	939	981	659	675
ENSG00000243064.8	0	0	0	0
ENSG00000279207.1	153	115	74	64
ENSG00000237524.10	0	0	0	0
ENSG00000238101.1	0	0	0	0
ENSG00000276642.1	0	2	1	0
ENSG00000249551.1	0	0	0	0
ENSG00000200972.1	0	3	2	0
ENSG00000266698.1	0	0	0	0
ENSG00000155926.14	6	3	0	3
ENSG00000252143.1	0	0	0	0
ENSG00000284938.2	0	0	0	0
ENSG00000239997.1	1	0	0	0
ENSG00000206841.1	0	0	0	0
ENSG00000270646.1	0	0	0	0
ENSG00000283873.1	0	0	0	0
ENSG00000173231.6	3	0	0	2
ENSG00000104872.11	3095	2908	2825	2793
ENSG00000286882.1	0	0	0	0
ENSG00000287668.1	0	0	0	0
ENSG00000269421.1	0	0	0	0
ENSG00000272970.3	18	24	15	21
ENSG00000136738.15	1604	1553	1824	1735
ENSG00000151576.10	1808	1880	1360	1175
ENSG00000281916.1	0	0	0	0
ENSG00000273904.1	1	0	0	0
ENSG00000278197.1	0	0	0	0
ENSG00000228692.2	0	3	0	0
ENSG00000127947.16	2915	2825	3124	3167
ENSG00000241745.3	0	0	0	0
ENSG00000270385.1	0	0	0	0
ENSG00000178297.13	42	37	47	41
ENSG00000184494.8	0	0	0	0
ENSG00000274808.5	17	13	15	21
ENSG00000171467.16	1270	1306	1606	1403
ENSG00000287652.1	0	0	0	0
ENSG00000200823.1	0	0	0	0
ENSG00000261121.2	8	6	25	33
ENSG00000238282.1	0	0	0	0
ENSG00000070193.5	0	3	3	0
ENSG00000251332.1	0	3	0	0
ENSG00000284020.1	1	1	1	1
ENSG00000275855.1	0	0	0	0
ENSG00000185385.4	0	0	0	0
ENSG00000264005.1	0	0	0	0
ENSG00000239830.1	0	0	0	0
ENSG00000117242.7	648	735	930	858
ENSG00000037757.14	1140	1180	1217	1167
ENSG00000255875.2	0	0	2	0
ENSG00000258507.1	0	0	0	0
ENSG00000200998.1	0	0	0	0
ENSG00000228007.1	28	22	28	43
ENSG00000270800.3	10258	33727	33222	35529
ENSG00000105426.16	2013	2318	3137	2937
ENSG00000276181.1	0	0	0	0
ENSG00000228925.1	38	43	66	66
ENSG00000238632.1	0	0	0	0
ENSG00000227252.2	64	88	57	84
ENSG00000255307.1	0	0	0	0
ENSG00000236646.1	0	0	0	0
ENSG00000275881.1	0	0	3	5
ENSG00000248577.1	0	0	0	0
ENSG00000231006.1	47	35	42	64
ENSG00000160949.17	1684	1663	1356	1154
ENSG00000229255.1	0	0	0	0
ENSG00000267573.1	0	0	2	3
ENSG00000242705.1	2	0	0	0
ENSG00000187037.8	0	0	2	0
ENSG00000277081.1	0	0	0	0
ENSG00000282196.1	0	0	0	0
ENSG00000227224.1	0	0	0	0
ENSG00000206637.1	0	0	0	0
ENSG00000161914.10	225	197	219	252
ENSG00000281118.1	0	0	0	0
ENSG00000184523.4	0	3	0	0
ENSG00000134183.12	0	0	5	2
ENSG00000230568.1	10	6	3	23
ENSG00000244019.1	0	1	1	0
ENSG00000105397.14	2486	2694	2754	2617
ENSG00000233686.3	0	0	0	0
ENSG00000286528.1	0	0	0	0
ENSG00000287474.1	0	0	0	0
ENSG00000230615.7	3	5	21	20
ENSG00000213979.3	2	0	0	0
ENSG00000254846.1	0	2	0	0
ENSG00000282322.1	0	0	0	0
ENSG00000276637.1	0	0	0	0
ENSG00000236634.1	0	0	0	0
ENSG00000196126.11	17	15	0	0
ENSG00000147378.11	0	0	0	0
ENSG00000175766.13	3	0	0	0
ENSG00000252347.1	0	0	0	0
ENSG00000161912.18	21	41	16	21
ENSG00000144199.11	811	756	962	868
ENSG00000258100.3	0	0	0	0
ENSG00000197475.11	0	0	0	0
ENSG00000287482.1	0	0	0	0
ENSG00000249539.1	0	0	0	0
ENSG00000225394.1	0	0	0	0
ENSG00000251719.1	0	0	0	0
ENSG00000221461.2	0	0	0	0
ENSG00000184274.3	6	3	4	0
ENSG00000230601.7	0	0	0	0
ENSG00000100804.19	8793	8504	7575	7746
ENSG00000161267.12	1904	1786	2011	2006
ENSG00000235030.3	0	0	0	0
ENSG00000222666.2	0	0	0	0
ENSG00000143437.21	4312	4384	4827	4685
ENSG00000258136.2	0	13	13	10
ENSG00000287322.1	0	6	5	5
ENSG00000254796.1	0	0	0	0
ENSG00000225439.3	236	234	244	194
ENSG00000144749.13	1535	1665	2058	1895
ENSG00000207616.1	0	0	0	0
ENSG00000282418.1	0	0	0	3
ENSG00000140104.14	295	264	251	289
ENSG00000283047.1	0	0	0	0
ENSG00000230780.8	0	0	0	0
ENSG00000113196.3	30	19	4	20
ENSG00000211947.2	0	0	0	0
ENSG00000141560.15	1063	1066	1100	1172
ENSG00000267487.1	0	0	0	0
ENSG00000004700.16	3018	3152	3406	3088
ENSG00000282602.1	0	0	0	0
ENSG00000246465.1	23	36	45	32
ENSG00000257021.1	0	0	0	0
ENSG00000281395.1	0	0	0	0
ENSG00000136842.14	110	130	188	227
ENSG00000253487.1	0	0	0	0
ENSG00000119922.10	137	144	355	313
ENSG00000228612.2	3	7	3	3
ENSG00000137726.17	607	618	544	486
ENSG00000202368.1	0	0	0	0
ENSG00000276160.1	0	0	0	0
ENSG00000237506.3	688	628	704	814
ENSG00000279683.1	0	0	0	0
ENSG00000159111.13	3098	2826	3091	3063
ENSG00000213857.3	1	0	0	0
ENSG00000253546.1	0	0	0	0
ENSG00000205866.4	0	0	0	0
ENSG00000277641.2	0	0	0	0
ENSG00000240527.1	0	0	0	0
ENSG00000279104.1	0	0	0	0
ENSG00000163291.14	3212	3192	3284	2724
ENSG00000183911.7	0	0	0	1
ENSG00000113657.13	9080	9816	11840	10766
ENSG00000169429.11	0	19	0	16
ENSG00000254933.1	0	0	0	0
ENSG00000025770.19	3005	2868	2210	2097
ENSG00000254701.3	54	92	92	92
ENSG00000256627.1	0	0	0	0
ENSG00000207976.1	0	0	0	0
ENSG00000237574.1	0	0	0	0
ENSG00000270733.1	8	1	3	0
ENSG00000237685.1	3	0	7	0
ENSG00000163297.17	299	273	150	176
ENSG00000253376.2	3	0	0	0
ENSG00000251408.1	0	0	0	0
ENSG00000034053.14	1808	1872	2558	2477
ENSG00000160401.15	118	172	248	247
ENSG00000276101.1	0	0	0	0
ENSG00000234799.1	0	0	0	0
ENSG00000197852.12	233	305	488	519
ENSG00000173436.15	4569	4278	3579	3720
ENSG00000163536.12	6	0	0	8
ENSG00000258544.1	0	0	0	0
ENSG00000270701.1	0	0	0	0
ENSG00000275982.1	0	0	0	0
ENSG00000262566.1	0	0	0	0
ENSG00000284340.3	0	0	0	0
ENSG00000197054.12	10	13	22	18
ENSG00000163508.13	20	22	15	13
ENSG00000079134.12	4233	4474	4387	4282
ENSG00000111704.11	0	0	0	0
ENSG00000270482.1	7	0	0	0
ENSG00000258572.1	2	0	0	0
ENSG00000260992.1	13	10	17	11
ENSG00000167807.15	198	16	313	179
ENSG00000251256.1	0	0	0	0
ENSG00000158023.10	307	299	471	287
ENSG00000124664.11	0	0	4	8
ENSG00000198841.4	635	586	559	660
ENSG00000260883.1	0	0	0	0
ENSG00000253497.1	0	0	0	0
ENSG00000252765.1	0	0	0	0
ENSG00000116299.17	144	154	81	115
ENSG00000183578.8	124	110	51	54
ENSG00000263335.1	28	20	14	20
ENSG00000223800.1	0	0	0	0
ENSG00000288041.1	0	0	0	0
ENSG00000263595.2	0	0	0	0
ENSG00000200635.1	0	0	0	0
ENSG00000277775.1	13	5	3	7
ENSG00000142233.11	3	13	20	19
ENSG00000229924.3	0	0	0	0
ENSG00000253770.1	0	0	3	0
ENSG00000229274.2	0	0	0	0
ENSG00000137492.8	2704	2718	2158	1855
ENSG00000199562.1	2	4	1	4
ENSG00000164815.11	1132	1197	950	990
ENSG00000147885.4	0	0	0	0
ENSG00000151366.13	3119	2211	2832	2810
ENSG00000253613.2	0	0	0	0
ENSG00000201277.1	0	0	0	0
ENSG00000240389.5	0	0	0	0
ENSG00000237000.1	0	0	0	0
ENSG00000254441.1	0	0	0	0
ENSG00000201649.1	0	1	1	2
ENSG00000143384.13	20490	21135	20893	19036
ENSG00000285674.1	0	0	0	1
ENSG00000260007.3	348	282	198	187
ENSG00000224892.6	4	6	13	8
ENSG00000223876.1	0	0	0	0
ENSG00000283684.1	5	0	0	0
ENSG00000272793.1	0	0	0	0
ENSG00000184709.7	18	12	63	68
ENSG00000231941.1	0	0	0	0
ENSG00000162692.12	0	3	0	2
ENSG00000263476.1	0	0	0	0
ENSG00000237691.1	0	0	0	0
ENSG00000187003.7	0	0	0	3
ENSG00000252050.1	0	0	0	0
ENSG00000261195.1	0	0	0	0
ENSG00000258887.3	0	0	0	0
ENSG00000269737.2	36	39	81	77
ENSG00000259019.1	0	0	0	0
ENSG00000202356.1	0	0	0	0
ENSG00000286042.1	0	0	0	0
ENSG00000162694.14	913	951	927	731
ENSG00000283189.2	230	317	256	124
ENSG00000278659.1	0	0	0	0
ENSG00000252539.1	0	0	0	0
ENSG00000185630.18	412	485	975	773
ENSG00000281780.1	6	4	3	4
ENSG00000282887.2	0	0	0	0
ENSG00000188186.10	1479	1507	1553	1550
ENSG00000241022.1	0	0	0	0
ENSG00000207087.1	0	0	0	0
ENSG00000285194.1	0	0	0	0
ENSG00000234318.1	0	0	0	0
ENSG00000082293.13	0	0	0	0
ENSG00000278107.1	2	3	2	0
ENSG00000142235.11	27	24	45	46
ENSG00000284646.1	0	0	0	0
ENSG00000143222.12	2150	2028	2970	3176
ENSG00000168243.11	1137	1076	1480	1508
ENSG00000282430.1	0	0	0	0
ENSG00000253522.6	24	30	14	7
ENSG00000273831.2	0	0	0	0
ENSG00000222915.1	3	0	0	0
ENSG00000183495.14	4035	4593	4794	4439
ENSG00000163534.15	0	0	0	0
ENSG00000186480.13	2498	2790	3111	2906
ENSG00000188314.3	0	0	0	0
ENSG00000284630.1	24	16	17	29
ENSG00000277769.1	0	0	0	0
ENSG00000267299.1	0	0	0	0
ENSG00000254024.1	0	0	0	0
ENSG00000277035.1	1	0	1	0
ENSG00000237292.1	0	0	0	0
[truncated: 65,063 more rows]
